# Supplementary material for: Ocean deoxygenation after the Sturtian Snowball
Source: Nat Commun. 2025 Jul 1;16:5618. doi: 10.1038/s41467-025-60700-w (PMC12219592; doi:10.1038/s41467-025-60700-w)
Supplement: Supplementary file 3 — Supplementary Data [file 41467_2025_60700_MOESM3_ESM.xlsx]

## Sheet: Supplementary Table 1
Supplementary Table 1. Concentration data for the Taishir Formation, Mongolia
Sample	Height (m)	Concentration in the dissolved carbonate (ppm)																							P/Ca+Mg (mmol/mol)	I/Ca+Mg (μmol/mol)
		Ca	Mg	Fe	Mn	Al	P	Sr	Ba	La	Ce	Pr	Nd	Sm	Eu	Gd	Tb	Dy	Y	Ho	Er	Tm	Yb	Lu
T1a	0.1	397391	2166.59	2935.53	683.732	15.2149	31.2188	1223.66	60.0935	4.54001	8.57673	0.978964	4.01394	0.788057	0.149974	0.848962	0.126329	0.730278	5.06578	0.148283	0.453363	0.0574734	0.379699	0.0539751	0.100745	b.d.
T2	1.5	397590	2022.87	486.295	215.361	22.7114	28.3044	1284.08	62.2768	2.60718	5.55391	0.618222	2.53683	0.566268	0.108731	0.614608	0.089436	0.523466	3.57884	0.105227	0.309568	0.0439205	0.264061	0.0402626	0.0913486	b.d.
T8	10.5	398699	1224.38	57.2467	110.86	9.3963	21.513	520.172	21.1612	1.61197	3.37767	0.367786	1.45847	0.302549	0.0719295	0.373154	0.0541948	0.345474	2.76274	0.0795661	0.234675	0.0345378	0.218718	0.0309775	0.0694661	0.329025
T9	12	396290	2958.91	29.9587	28.7812	57.5888	25.2092	1103.06	16.1386	6.1556	9.70686	1.0384	4.78412	1.36718	0.310497	1.68833	0.258865	1.53452	7.45	0.296957	0.76061	0.0926317	0.51431	0.0631132	0.0813098	b.d.
T11	15	398543	1337.26	242.336	35.1582	18.1684	19.8455	1165.91	43.5832	1.46106	3.37172	0.331613	1.35872	0.282521	0.0554277	0.276605	0.0426516	0.244314	1.82078	0.0535539	0.155042	0.0213773	0.124828	0.0177539	0.064077	b.d.
T13	18	396006	3163.57	54.861	64.5801	48.6678	31.73	827.392	27.335	9.41492	23.1059	2.40478	10.2618	2.08664	0.356785	1.56428	0.206035	1.08661	7.33295	0.2142	0.625767	0.0826027	0.503689	0.0695271	0.102328	b.d.
T15	21	397216	2292.32	43.085	200.972	62.6299	30.1409	1132.94	19.1217	3.55592	6.75089	0.758952	3.06582	0.674132	0.161763	0.846883	0.135194	0.88285	6.7247	0.189004	0.586707	0.0827038	0.526679	0.0785039	0.0972587	b.d.
T17	24	395932	3217.04	104.731	63.1093	69.6765	67.4838	784.476	13.6978	2.63762	3.87958	0.386672	1.66423	0.465592	0.123219	0.900962	0.164787	1.29458	10.8789	0.319438	1.04994	0.152217	0.987347	0.136741	0.217626	b.d.
T22	31.5	369418	22305.5	295.643	128.042	52.9645	55.8573	830.171	55.9522	1.7662	2.76041	0.303622	1.27369	0.297983	0.0767564	0.424436	0.0687026	0.486643	5.39306	0.120411	0.405318	0.0579381	0.365224	0.0569852	0.177931	b.d.
T26	52	383915	11868.6	2922.55	266.673	31.1819	45.9235	3994.15	307.552	5.32637	6.11457	0.845139	3.52257	0.777469	0.195755	0.83797	0.12571	0.779436	5.78786	0.168863	0.516931	0.0706909	0.430323	0.0652791	0.147271	0.200094
T27	55	396426	2860.88	1799.32	154.111	68.594	18.1302	1668.8	205.04	9.6454	17.2465	1.94329	7.2945	1.3716	0.314121	1.45152	0.222727	1.44463	10.3021	0.306967	0.942112	0.131514	0.810213	0.108446	0.0584809	0.149895
T29	61	398154	1617.37	354.223	59.9155	16.0556	12.1745	5468.4	398.682	6.07785	8.5124	1.35359	5.61813	1.02017	0.231671	1.19069	0.181581	1.16734	10.989	0.283109	0.841053	0.110751	0.651907	0.0899005	0.039302	b.d.
T31	67	398213	1574.41	111.082	28.559	7.84558	18.5535	5089.75	377.901	3.43451	4.5527	0.928826	4.31974	0.683899	0.131058	0.567914	0.079852	0.482638	5.33261	0.118503	0.386205	0.0594806	0.353974	0.0505073	0.0598963	b.d.
T33	73	395603	3453.98	319.038	82.6649	9.48495	33.5022	1016.56	170.81	3.08626	3.07824	0.5717	2.37536	0.374834	0.0922408	0.368355	0.0525233	0.353196	3.69764	0.0853887	0.272946	0.0394707	0.256547	0.0385371	0.108023	b.d.
T39	117	396576	2753.38	3.86882	2.83158	9.94775	24.9431	548.15	15.2323	0.611639	0.977679	0.150595	0.640961	0.094912	0.0211849	0.129325	0.0209562	0.145784	1.79072	0.0385205	0.128806	0.0183315	0.129976	0.0183086	0.0804622	b.d.

## Sheet: Supplementary Table 2
Supplementary Table 2. U isotope data for the Taishir Formation, Mongolia
Sample	Height (m)	δ238U (‰ CRM 112A)	Corrected 2 S.E.	Concentration in the dissolved carbonate (ppm)
				Ca	Mg	Fe	Mn	Al	Sr	U
T1a	0.1	-0.222486	0.0728682	397219	1986.13	1808.65	1053.52	13.288	1242.39	1.15392
T2	1.5	-0.472335	0.0722647	397154	2032.64	169.775	258.137	17.3225	1410.53	1.05305
T8	10.5	-0.533231	0.043096	397964	1454.42	4.99197	160.582	10.4277	567.556	0.648715
T9	12	-0.399421	0.037257	395973	2876.47	1.48897	38.4654	20.1023	1232.51	1.84405
T11	15	-0.684705	0.044027	398098	1358.76	28.8803	49.3204	12.5184	1343.42	0.537799
T13	18	-0.628072	0.0346524	395827	2980.68	2.67473	84.5575	23.3993	995.963	1.37205
T15	21	-0.661113	0.0345347	397263	1954.67	5.6671	235.298	23.1862	1270.64	0.923291
T17	24	-0.737097	0.0255955	396243	2683.31	22.4842	73.7975	32.7611	893.629	1.4841
T22	31.5	-1.21426	0.044711	386552	9605.35	2.4053	109.428	37.4624	956.714	0.473551
T26	52	-0.538298	0.0417655	391925	5767.59	41.2315	252.359	11.7963	4115.86	0.396179
T27	55	-0.320841	0.0353036	396772	2305.84	532.532	169.02	19.2058	1866.48	0.585699
T29	61	-0.441812	0.0539772	398068	1380.17	65.9786	87.8265	15.6625	5192.62	0.707949
T31	67	-0.512832	0.0622586	398224	1268.66	0.459307	29.8914	14.0046	4704.62	0.683918
T33	73	-0.264439	0.07663	396050	2821.09	89.046	100.053	13.2284	1269.05	0.451532
T39	117	-0.506168	0.0739248	397107	2066.18	0.944291	5.06683	9.11786	766.926	0.394028

## Sheet: Supplementary Table 3
Supplementary Table 3. Zn isotope data for the Taishir Formation, Mongolia
Sample	Height (m)	δ66Zn (‰ AAZn)	δ66Zn (‰ JMC Lyon)	2SD	Concentration in the dissolved carbonate (ppm)
					Ca	Mg	Fe	Mn	Al	Sr	Zn
T1a	0.1	0.459352	0.739352	0.06	397240	2274.91	3545.97	741.08	36.2099	1478.21	0.628802
T2	1.5	0.4	0.68	0.06	397215	2293.35	626.65	266.117	58.2609	1671.12	0.76648
T8	10.5	0.319372	0.599372	0.06	395438	3572.22	104.839	155.204	18.774	584.659	3.22049
T9	12	0.170095	0.450095	0.06	395951	3203.02	60.3051	33.6329	121.75	1340.66	0.887406
T11	15	0.195046	0.475046	0.06	396896	2522.37	410.513	48.6842	59.1688	1455.24	0.798128
T13	18	0.160116	0.440116	0.06	393644	4864.27	52.1036	75.9879	77.237	956.37	2.32981
T15	21	0.17	0.45	0.06	393541	4938.12	49.1519	224.455	114.3	1251.48	1.54441
T17	24	0.269627	0.549627	0.06	385046	11054.2	120.92	126.42	91.3317	825.03	1.84769
T22	31.5	0.277659	0.557659	0.06	311556	63963.6	733.208	227.475	83.9221	655.746	3.87315
T26	52	0.363451	0.643451	0.06	340414	43187	7096.41	444.473	32.5852	3076.6	5.26795
T27	55	0.529433	0.809433	0.06	395631	3433.23	2059.54	170.208	118.587	1851.88	2.74031
T29	61	0.326001	0.606001	0.06	395094	3820.35	531.191	68.347	28.9528	5112.22	4.94209
T31	67	0.3	0.58	0.06	398997	1010.3	142.385	31.6203	10.394	4710.39	7.81001
T33	73	0.277416	0.557416	0.06	395690	3390.64	334.126	86.3037	12.4032	1094.37	11.7058
T39	117	0.402416	0.682416	0.06	397166	2328.61	3.83974	3.23614	10.6676	648.249	1.11414

## Sheet: Supplementary Table 4
Supplementary Table 4. S isotope data for the Taishir Formation, Mongolia
Sample	Height (m)	δ34S (‰ VCDT)	Concentration in the dissolved carbonate (ppm)
			Ca	Mg	Fe	Mn	Al	Sr	CAS
T9	12	68.0902	396222	3008.28	178.122	39.5826	158.33	1246.85	1.88167
T13	18	44.0205	394245	4431.43	267.414	76.404	152.808	955.05	17.4875
T15	21	66.075	393639	4867.62	578.529	219.442	159.594	1256.8	5.39756
T17	24	56.0419	386286	10161.5	602.161	131.723	75.2701	865.606	6.94227
T39	117	32.0926	397429	2138.7	25.8119	3.68741	73.7483	693.234	8.70505
